# Supplementary material for: Mass spectrometry profiling of oxylipins, endocannabinoids, and N-acylethanolamines in human lung lavage fluids reveals responsiveness of prostaglandin E2 and associated lipid metabolites to biodiesel exhaust exposure
Source: Anal Bioanal Chem. 2017 Feb 24;409(11):2967–80. doi: 10.1007/s00216-017-0243-8 (PMC5366178; doi:10.1007/s00216-017-0243-8)
Supplement: Supplementary file 2 — (XLSX 41 kb) [file 216_2017_243_MOESM2_ESM.xlsx]

## Sheet: Sheet1
Table S6 Concentrations (pM) for analytes in each sample obtained by LC-MS/MS
Analytes marked in green were found in at least 75% of BW or BAL samples.
n.d. = non-detected values; peaks with S/N < 3, impossible to distinguish from zero
Analyte	Sample #	BAL		BW
		Air	Biodiesel	Air	Biodiesel
6-ketoPGF1α	1	2.54847	0.19417	4.23818	1.83077
	2	n.d.	n.d.	3.08081	4.20744
	3	1.81391	n.d.	0.1864	2.91993
	4	1.49458	1.72871	4.39145	2.49609
	5	n.d.	n.d.	n.d.	n.d.
	6	2.46564	0.10591	0.855199	3.829
	7	n.d.	n.d.	4.00576	6.02245
	8	2.33193	0.191952	14.3739	3.99143
	9	n.d.	n.d.	4.60865	6.71009
	10	0.910489	2.3484	3.39458	4.59948
	11	n.d.	n.d.	n.d.	2.81734
	12	n.d.	n.d.	4.92739	3.37951
	13	3.58122	2.19981	5.0174	3.7324
	14	n.d.	n.d.	n.d.	3.46963
	15	n.d.	n.d.	n.d.	3.75659
TXB2	1	3.81219	3.89745	4.10737	8.94445
	2	11.7908	4.32704	9.06892	12.0136
	3	5.08155	12.8037	24.2405	33.9115
	4	9.30074	8.73995	8.97671	54.7408
	5	2.71922	10.0451	15.6085	n.d.
	6	5.6322	2.10818	5.68579	5.57705
	7	6.93975	3.83328	12.7538	17.3068
	8	18.863	14.0023	36.4297	16.3119
	9	5.18493	38.8491	20.5151	26.5004
	10	13.1386	49.8247	10.9837	17.0044
	11	4.46373	20.881	3.51161	17.3068
	12	10.6687	4.28068	12.4858	18.4699
	13	11.5092	6.77949	12.1931	10.8059
	14	2.20952	5.41427	4.01175	15.2438
	15	4.00636	3.82622	4.92002	4.16761
9,12,13-TriHOME	1	84.9006	62.1774	116.327	85.6692
	2	64.8678	57.3551	134.092	117.587
	3	49.0738	44.0662	126.069	70.4463
	4	45.6187	87.9047	89.8001	135.517
	5	65.382	44.0985	214.486	119.198
	6	27.8752	67.9009	139.146	117.69
	7	47.3381	55.7968	70.9554	119.06
	8	49.0331	69.7351	146.777	117.154
	9	53.9186	74.9829	117.997	129.406
	10	64.172	88.5533	128.006	120.071
	11	51.6047	62.9068	74.85	118.822
	12	103.044	59.3753	127.272	207.288
	13	60.6086	50.8704	126.12	97.3099
	14	45.9255	74.4201	128.186	125.378
	15	42.046	55.0943	168.584	110.171
9,10,13-TriHOME	1	33.3111	35.9748	53.764	50.1773
	2	41.6587	34.6734	83.4717	71.0168
	3	29.0148	26.6296	69.925	41.9787
	4	26.5083	51.4265	53.4577	82.3443
	5	40.5769	31.2638	138.548	129.676
	6	18.1044	44.1588	83.0678	68.5079
	7	25.5145	32.8221	44.1722	76.1106
	8	31.1361	47.2277	85.5605	78.4493
	9	33.4607	45.4248	61.4154	74.9644
	10	38.1617	52.4669	58.8136	74.3554
	11	34.9103	33.4314	40.5476	75.3264
	12	65.3734	37.1882	59.8167	123.334
	13	38.2073	30.0033	59.9034	54.355
	14	37.9907	42.4694	78.3647	63.7469
	15	26.2542	35.6614	106.256	68.4902
PGF2α	1	80.8841	10.3065	47.727	8.37334
	2	n.d.	n.d.	15.4318	4.67889
	3	9.9116	6.19734	8.76063	10.7863
	4	11.7544	5.47026	31.1882	22.6674
	5	22.9834	14.4227	36.5129	n.d.
	6	18.6757	11.3293	47.3555	45.5949
	7	n.d.	3.56177	10.5727	2.4733
	8	15.2105	11.2406	24.273	13.042
	9	5.57281	10.4293	17.0283	n.d.
	10	3.44846	8.43454	21.027	11.3148
	11	18.1264	19.1086	17.1274	12.3699
	12	13.2278	13.679	21.027	33.0949
	13	34.9714	40.5051	20.0472	23.9702
	14	n.d.	n.d.	n.d.	10.213
	15	39.8671	3.15304	38.4001	13.7991
PGE2	1	1.55508	3.97212	3.51833	3.05518
	2	n.d.	1.78424	n.d.	n.d.
	3	1.10641	1.54915	4.66269	4.04205
	4	1.88	3.49458	4.56921	13.6324
	5	1.16402	3.99616	n.d.	n.d.
	6	n.d.	5.83416	3.96496	n.d.
	7	n.d.	3.11393	3.54809	1.97055
	8	1.09085	3.28637	3.57312	2.23807
	9	3.69408	2.14202	10.7569	n.d.
	10	1.57116	6.7098	3.00127	2.45662
	11	2.52571	5.48096	n.d.	3.84107
	12	1.91244	1.5548	2.12456	4.60142
	13	3.15196	5.4262	2.35833	3.79809
	14	n.d.	1.17732	n.d.	2.50239
	15	1.76284	5.62223	n.d.	1.93961
PGD2	1	1.52816	n.d.	4.40346	5.31901
	2	3.98113	n.d.	n.d.	n.d.
	3	1.84922	4.08008	5.00605	n.d.
	4	11.0927	11.9479	6.35366	17.9095
	5	2.41875	6.64219	n.d.	n.d.
	6	5.58868	4.76373	3.75076	n.d.
	7	7.14067	2.18879	1.85127	2.90187
	8	8.72542	20.7739	7.89369	2.85216
	9	2.55709	20.4145	5.68985	6.22317
	10	9.61191	3.69097	3.89343	3.08456
	11	8.64188	4.64912	3.86311	2.75231
	12	1.81801	2.26798	3.51343	n.d.
	13	4.15936	3.30681	3.51343	3.38596
	14	8.14544	2.2787	3.34903	8.29919
	15	5.72956	n.d.	n.d.	n.d.
Trans-LTB4	1	4.85164	3.43564	n.d.	4.64375
	2	n.d.	n.d.	n.d.	n.d.
	3	n.d.	2.4464	n.d.	n.d.
	4	2.6688	3.44023	3.33208	6.2532
	5	n.d.	1.69884	n.d.	n.d.
	6	n.d.	n.d.	6.89447	n.d.
	7	n.d.	1.90122	n.d.	1.09223
	8	1.96275	n.d.	6.78677	0.794469
	9	3.51852	1.53139	12.1088	n.d.
	10	2.71538	7.52143	2.42684	1.3675
	11	n.d.	2.58002	n.d.	1.69207
	12	n.d.	n.d.	2.32559	n.d.
	13	14.4041	11.9364	2.22189	7.71581
	14	n.d.	n.d.	n.d.	n.d.
	15	2.41526	n.d.	n.d.	n.d.
12,13-DiHOME	1	31.8744	42.0273	24.469	21.1088
	2	43.2438	42.0159	25.0672	33.2141
	3	21.2676	80.0349	22.2893	25.602
	4	45.12	100.954	22.1903	33.9642
	5	30.1675	80.6703	48.4962	80.5272
	6	27.1226	99.4381	50.2634	32.3927
	7	32.3716	46.0223	18.7149	37.881
	8	18.9893	66.0597	89.278	36.5404
	9	39.438	91.4681	38.3006	44.1234
	10	71.309	97.2632	37.6595	36.1921
	11	73.6391	59.4643	26.1898	35.7701
	12	79.2119	126.989	37.602	36.0378
	13	59.9403	91.1803	37.6595	34.5325
	14	58.4207	52.3711	35.1904	29.2496
	15	56.543	90.4885	51.465	31.1925
9,10-DiHOME	1	35.5261	56.9455	28.8912	17.3895
	2	40.5201	27.1793	22.0869	25.7691
	3	28.0019	93.1635	16.4352	20.3848
	4	48.0734	102.938	11.9407	27.1472
	5	23.8466	57.8349	28.726	35.4066
	6	29.561	80.3793	43.2516	27.3202
	7	41.3523	47.5641	17.0917	25.9733
	8	17.03	45.0817	63.1581	26.0753
	9	34.9631	81.3029	27.7387	27.4753
	10	84.1875	45.1951	26.7907	28.1137
	11	71.3882	54.2659	17.2472	24.1189
	12	64.3225	55.4191	25.7842	27.6452
	13	90.607	52.8451	26.1309	29.6754
	14	50.5644	43.3376	20.8071	22.6538
	15	51.2682	89.3658	24.1138	25.9617
14,15-DHET	1	n.d.	n.d.	3.70337	2.1446
	2	n.d.	1.44749	1.49924	n.d.
	3	n.d.	1.1694	n.d.	0.679405
	4	1.42094	1.66436	n.d.	2.24996
	5	n.d.	n.d.	n.d.	n.d.
	6	n.d.	n.d.	3.20602	n.d.
	7	n.d.	0.646263	n.d.	1.25308
	8	n.d.	0.853274	n.d.	1.94403
	9	n.d.	0.936557	n.d.	6.55261
	10	0.945192	n.d.	0.902999	1.18206
	11	n.d.	n.d.	n.d.	1.56203
	12	n.d.	2.95566	0.852274	1.9157
	13	1.65544	n.d.	0.866138	n.d.
	14	n.d.	0.98674	1.8146	2.49613
	15	n.d.	n.d.	n.d.	1.14392
11,12-DHET	1	1.92276	n.d.	6.18027	4.53709
	2	n.d.	4.45374	n.d.	n.d.
	3	n.d.	3.49381	n.d.	n.d.
	4	2.45667	n.d.	n.d.	n.d.
	5	n.d.	n.d.	n.d.	n.d.
	6	n.d.	n.d.	n.d.	n.d.
	7	n.d.	n.d.	n.d.	n.d.
	8	n.d.	n.d.	n.d.	n.d.
	9	n.d.	1.65612	n.d.	n.d.
	10	3.48339	n.d.	n.d.	n.d.
	11	1.63637	n.d.	n.d.	n.d.
	12	n.d.	n.d.	n.d.	n.d.
	13	n.d.	n.d.	n.d.	n.d.
	14	n.d.	n.d.	n.d.	n.d.
	15	n.d.	n.d.	n.d.	n.d.
12-HEPE	1	n.d.	n.d.	n.d.	4.02575
	2	n.d.	n.d.	n.d.	n.d.
	3	n.d.	2.11061	n.d.	5.43725
	4	n.d.	n.d.	n.d.	8.80061
	5	n.d.	n.d.	n.d.	n.d.
	6	n.d.	n.d.	7.21109	n.d.
	7	n.d.	n.d.	n.d.	1.65864
	8	2.89088	n.d.	4.06237	1.74012
	9	n.d.	n.d.	11.1057	n.d.
	10	n.d.	3.61675	2.00194	1.62283
	11	n.d.	n.d.	n.d.	1.94017
	12	4.44311	n.d.	2.84662	n.d.
	13	n.d.	n.d.	2.24465	n.d.
	14	n.d.	2.53932	4.55669	n.d.
	15	5.61767	n.d.	n.d.	n.d.
13-HODE	1	182.419	253.727	855.509	360.787
	2	186.011	237.626	563.517	636.92
	3	111.686	331.062	621.243	447.484
	4	162.034	667.126	208.211	847.796
	5	114.441	339.441	352.32	618.476
	6	206.514	885.968	692.229	484.677
	7	358.689	164.044	397.785	551.885
	8	102.688	230.686	778.982	552.05
	9	173.984	192.706	701.593	598.818
	10	216.695	329.341	628.247	550.199
	11	198.525	328.719	394.88	549.117
	12	164.164	239.562	626.264	617.304
	13	106.152	309.53	630.773	422.544
	14	138.963	175.065	464.258	583.416
	15	139.463	1727.99	1084.64	454.329
9-HODE	1	36.4033	79.5486	64.8282	107.929
	2	45.8462	55.9813	143.85	176.896
	3	31.9462	63.7304	110.994	138.081
	4	37.4075	160.853	62.7608	190.484
	5	49.2949	33.5327	210.394	254.345
	6	51.6216	268.477	125.39	83.3455
	7	74.9203	56.2537	53.8304	165.462
	8	26.3924	93.8632	143.875	159.977
	9	46.4034	65.7248	94.6457	208.815
	10	108.889	41.6915	126.083	162.983
	11	58.3382	42.8866	76.5435	164.115
	12	44.2291	60.9845	126.083	238.379
	13	152.083	81.2059	66.0829	132.189
	14	55.2966	40.7402	171.078	118.158
	15	61.0837	n.d.	254.804	144.187
15-HETE	1	29.6356	6.70975	367.501	174.129
	2	22.4488	10.3727	162.278	127.279
	3	17.9063	60.7791	404.684	170.147
	4	38.405	274.279	103.696	409.618
	5	14.751	7.27665	84.6358	8.90414
	6	25.3306	13.6549	455.599	217.687
	7	57.1106	13.5885	198.152	208.431
	8	12.016	29.8793	233.007	202.639
	9	32.1561	33.6199	602.023	373.872
	10	25.5814	108.288	271.344	203.842
	11	34.271	138.289	186.379	201.527
	12	43.6547	22.6776	269.344	74.6165
	13	55.2171	137.457	275.077	174.43
	14	11.3737	21.4899	138.56	166.139
	15	53.6301	13.7245	319.615	245.436
17-HDoHE	1	n.d.	44.5324	118.736	28.201
	2	n.d.	n.d.	31.0537	60.7515
	3	n.d.	91.3155	164.586	221.103
	4	42.6028	181.119	47.1972	159.905
	5	n.d.	n.d.	n.d.	n.d.
	6	n.d.	160.231	136.97	n.d.
	7	n.d.	n.d.	69.1936	97.2739
	8	n.d.	29.9243	172.221	100.72
	9	n.d.	57.0273	167.838	227.941
	10	n.d.	76.7399	94.5573	98.5139
	11	n.d.	n.d.	63.4561	97.0037
	12	n.d.	n.d.	92.4439	74.6902
	13	42.8016	n.d.	100.119	134.519
	14	n.d.	n.d.	54.3233	110.807
	15	n.d.	n.d.	108.241	52.0948
13-oxo-ODE	1	n.d.	n.d.	n.d.	n.d.
	2	8.45028	17.7494	11.1837	39.6099
	3	4.1163	n.d.	1.0474	7.40272
	4	n.d.	n.d.	n.d.	n.d.
	5	n.d.	n.d.	n.d.	47.6867
	6	n.d.	n.d.	21.0121	n.d.
	7	14.5834	3.4363	0.749228	10.9853
	8	n.d.	6.27481	n.d.	10.0675
	9	6.05878	n.d.	n.d.	18.623
	10	n.d.	3.19333	5.0413	9.44196
	11	6.36904	4.1276	12.0982	10.9647
	12	3.6586	11.4538	5.06794	0.029441
	13	n.d.	10.9799	5.17822	0.091997
	14	n.d.	6.13513	16.5196	7.28447
	15	n.d.	166.677	n.d.	n.d.
11-HETE	1	n.d.	n.d.	1.4716	n.d.
	2	0.882087	n.d.	n.d.	2.09182
	3	n.d.	n.d.	4.67116	1.3252
	4	0.354911	2.86315	1.06325	n.d.
	5	n.d.	n.d.	n.d.	n.d.
	6	n.d.	n.d.	3.10481	n.d.
	7	n.d.	0.377287	1.97713	n.d.
	8	n.d.	n.d.	0.813458	n.d.
	9	0.648376	0.669657	n.d.	n.d.
	10	1.75432	1.17711	n.d.	n.d.
	11	0.487073	1.05838	n.d.	n.d.
	12	n.d.	n.d.	n.d.	n.d.
	13	n.d.	n.d.	n.d.	0.946363
	14	n.d.	0.870577	1.02559	1.49587
	15	1.01231	n.d.	n.d.	n.d.
15-oxo-ETE	1	n.d.	19.4613	21.5699	20.965
	2	6.23116	11.18	21.5285	18.1565
	3	n.d.	18.2392	24.5266	15.5921
	4	12.6166	26.8047	8.60041	37.7927
	5	3.16521	n.d.	44.0401	n.d.
	6	5.97251	81.1343	47.1844	8.44136
	7	8.18652	4.25291	9.44807	20.3441
	8	3.09253	n.d.	31.688	17.3227
	9	4.12845	5.75174	38.8238	10.8068
	10	11.0954	14.0025	27.0314	18.3916
	11	11.1367	7.43314	8.16703	19.112
	12	3.80952	12.1885	27.0314	17.4356
	13	15.8779	15.9656	25.1467	n.d.
	14	2.77674	3.46627	n.d.	26.5038
	15	11.9573	n.d.	68.7997	46.6141
12-HETE	1	16.7731	10.4709	49.2234	30.1776
	2	7.50516	n.d.	31.7285	39.9403
	3	10.8958	23.0686	138.378	87.8025
	4	19.1249	43.797	21.1802	100.905
	5	9.60498	n.d.	44.2452	17.7137
	6	10.5052	44.5916	125.024	71.2492
	7	17.8945	3.45041	34.8225	n.d.
	8	22.2752	10.7421	248.228	n.d.
	9	12.8406	13.6119	237.201	123.428
	10	18.5506	165.183	n.d.	n.d.
	11	12.0393	29.1214	60.0509	n.d.
	12	20.6352	6.51851	n.d.	23.3217
	13	20.2791	30.3669	n.d.	43.9893
	14	n.d.	3.98461	29.3441	50.7095
	15	14.327	49.6945	140.625	65.6972
15-HETrE	1	2.01756	n.d.	54.2132	27.5867
	2	n.d.	5.56754	25.9636	26.3098
	3	1.66108	4.71238	46.4669	34.534
	4	3.64501	14.6209	12.2389	53.4942
	5	1.79698	1.07676	n.d.	n.d.
	6	3.8058	n.d.	48.0648	17.4601
	7	n.d.	1.64105	18.4626	n.d.
	8	2.23387	4.45075	36.8573	22.4192
	9	4.88268	3.62965	51.448	33.704
	10	3.00304	16.6406	31.217	23.5952
	11	5.45216	14.1282	21.5326	n.d.
	12	2.73483	3.71194	30.4196	19.6649
	13	7.16307	14.8614	30.7366	27.5956
	14	n.d.	2.6486	18.0577	33.6831
	15	2.44689	n.d.	35.5329	32.7047
12-oxo-ETE	1	n.d.	n.d.	29.5196	80.6709
	2	7.48718	n.d.	38.1296	90.7806
	3	40.6174	29.4978	354.332	68.1449
	4	14.642	n.d.	75.5467	178.893
	5	n.d.	n.d.	5.66218	95.7904
	6	57.9203	1.65928	42.9115	33.9113
	7	17.6265	n.d.	59.5704	n.d.
	8	23.7863	84.7828	394.405	101.802
	9	n.d.	139.496	162.336	287.873
	10	25.8909	21.7349	n.d.	n.d.
	11	16.6377	24.4633	n.d.	101.75
	12	2.46107	41.8222	84.8342	118.727
	13	n.d.	30.3127	n.d.	341.093
	14	9.9018	21.2662	30.9283	69.1099
	15	21.4935	n.d.	n.d.	60.2283
5-HETE	1	n.d.	9.21592	5.92519	6.85535
	2	n.d.	n.d.	0.96681	7.46699
	3	1.13107	3.14075	18.9679	n.d.
	4	1.04608	12.9558	8.95403	15.4029
	5	0.996036	5.02737	19.0019	0.876054
	6	3.8503	n.d.	16.2667	n.d.
	7	n.d.	4.82901	7.43414	n.d.
	8	4.521	4.38254	13.0707	0.17497
	9	n.d.	n.d.	11.7371	30.8757
	10	19.9336	8.44727	n.d.	n.d.
	11	n.d.	3.88508	10.5049	n.d.
	12	n.d.	n.d.	0.83587	14.5317
	13	20.6747	13.1012	1.13661	19.8126
	14	n.d.	n.d.	n.d.	8.32252
	15	8.87232	n.d.	9.85165	0.582077
12,13-EpOME	1	117.48	114.686	17.3388	19.6201
	2	94.3233	87.2846	38.1408	27.6908
	3	54.0905	117.143	28.6572	18.8773
	4	66.6946	133.531	13.3339	36.0237
	5	56.742	91.5566	53.8017	326.044
	6	70.7178	222.758	91.5946	42.3454
	7	59.1063	112.118	68.1302	50.9947
	8	87.7999	112.881	44.9209	56.5527
	9	83.6789	70.7982	65.5282	54.7398
	10	220.859	76.1918	34.471	55.5974
	11	105.227	142.498	2.32748	56.4416
	12	109.307	79.9115	35.2608	18.8603
	13	312.449	81.8602	n.d.	18.9245
	14	62.3942	69.0758	25.2517	22.9852
	15	134.602	123.155	44.6261	25.4599
14,15-EET	1	n.d.	n.d.	8.81663	13.5404
	2	3.22635	0.186702	16.4964	1.47155
	3	4.25309	15.5911	43.2032	8.77334
	4	11.9353	n.d.	n.d.	n.d.
	5	23.5591	8.72364	45.083	63.9179
	6	7.42014	n.d.	23.232	16.0153
	7	n.d.	3.467	16.5999	16.6534
	8	14.3862	8.97874	0.951844	14.6662
	9	2.15346	3.09072	41.8383	34.905
	10	6.55677	9.49927	17.6679	17.0635
	11	6.23861	4.26298	n.d.	15.6774
	12	n.d.	12.5554	16.4611	n.d.
	13	n.d.	n.d.	17.4817	15.9076
	14	6.63617	3.92491	n.d.	n.d.
	15	9.74653	n.d.	14.5108	30.1277
9,10-EpOME	1	311.17	179.737	41.5748	35.0936
	2	266.049	241.83	95.164	61.128
	3	72.5995	213.996	43.8078	56.3523
	4	165.346	221.329	26.5854	34.6288
	5	152.53	250.323	68.4523	1196.34
	6	133.957	570.343	165.089	75.2076
	7	160.783	183.32	102.454	160.734
	8	247.793	292.898	84.0923	161.95
	9	165.363	133.192	108.517	181.761
	10	547.865	179.763	73.5374	162.923
	11	226.934	278.769	3.58961	163.843
	12	304.406	174.762	73.5374	18.4568
	13	694.788	211.11	73.5374	40.6581
	14	153.254	192.613	36.4096	38.8648
	15	253.658	273.289	106.713	53.6702
8,9-EET	1	n.d.	n.d.	5.28538	10.9827
	2	n.d.	7.82735	8.24268	n.d.
	3	5.47834	n.d.	17.1022	n.d.
	4	8.10173	n.d.	n.d.	n.d.
	5	n.d.	8.12504	34.946	n.d.
	6	n.d.	n.d.	n.d.	11.7576
	7	n.d.	2.09957	10.2626	n.d.
	8	n.d.	n.d.	n.d.	n.d.
	9	n.d.	n.d.	13.9304	n.d.
	10	n.d.	n.d.	n.d.	n.d.
	11	3.58245	3.34669	n.d.	n.d.
	12	n.d.	n.d.	n.d.	n.d.
	13	n.d.	n.d.	n.d.	8.41968
	14	n.d.	5.77906	n.d.	8.2635
	15	6.57209	n.d.	n.d.	12.8629
5,6-EET	1	n.d.	n.d.	0.365365	n.d.
	2	0.304561	0.329093	2.68006	n.d.
	3	n.d.	n.d.	n.d.	n.d.
	4	0.638741	n.d.	3.83433	1.10621
	5	0.698643	n.d.	0.403327	n.d.
	6	1.73383	n.d.	0.817537	n.d.
	7	0.165912	0.351732	0.621498	n.d.
	8	n.d.	n.d.	1.2504	n.d.
	9	0.471639	n.d.	n.d.	n.d.
	10	n.d.	0.221783	n.d.	n.d.
	11	n.d.	0.315293	n.d.	0.590756
	12	n.d.	n.d.	n.d.	1.02408
	13	n.d.	0.416826	n.d.	0.192783
	14	1.1871	n.d.	1.36101	1.46218
	15
AEA	1	n.d.	n.d.	n.d.	n.d.
	2	n.d.	n.d.	n.d.	n.d.
	3	n.d.	n.d.	n.d.	n.d.
	4	n.d.	n.d.	n.d.	n.d.
	5	5.205	n.d.	100.458	81.841
	6	n.d.	n.d.	n.d.	n.d.
	7	n.d.	n.d.	n.d.	n.d.
	8	n.d.	n.d.	n.d.	n.d.
	9	n.d.	n.d.	n.d.	n.d.
	10	n.d.	n.d.	n.d.	n.d.
	11	n.d.	n.d.	n.d.	n.d.
	12	n.d.	n.d.	8.371	n.d.
	13	n.d.	n.d.	n.d.	n.d.
	14	n.d.	n.d.	n.d.	n.d.
	15	n.d.	n.d.	n.d.	n.d.
OEA	1	55.18	53.19	81.239	78.911
	2	29.46	46.054	74.93	66.629
	3	54.794	35.927	63.393	59.551
	4	31.621	80.855	94.565	85.598
	5	51.901	43.827	265.302	109.266
	6	36.597	50.653	125.273	51.291
	7	44.736	33.121	59.9	84.682
	8	36.958	54.288	78.336	86.216
	9	29.202	49.096	73.206	157.238
	10	48.277	38.783	104.966	80.514
	11	43.368	39.219	58.94	87.441
	12	22.758	67.952	106.419	110.543
	13	50.46	65.695	108.971	77.922
	14	28.91	50.338	94.246	82.613
	15	86.498	46.101	190.259	82.291
PEA	1	122.469	124.786	234.737	166.351
	2	113.748	123.023	261.82	260.019
	3	126.116	162.255	210.11	209.416
	4	105.453	199.922	202.849	280.713
	5	142.419	119.228	556.448	571.171
	6	122.365	108.305	483.35	197.192
	7	126.426	112.757	200.844	279.921
	8	114.421	191.316	283.522	281.997
	9	141.475	128.084	206.402	468.687
	10	123.825	112.576	310.34	271.196
	11	116.36	258.33	175.354	285.439
	12	141.775	182.704	311.49	279.426
	13	159.039	159.529	308.29	159.569
	14	90.927	179.645	327.346	252.942
	15	224.815	127.95	581.304	256.48
POEA	1	30.005	36.542	67.109	51.842
	2	25.047	37.861	55.495	99.554
	3	33.814	38.751	76.288	58.395
	4	44.031	38.187	78.795	56.097
	5	35.452	29.698	340.878	235.133
	6	26.127	33.632	88.784	68.165
	7	33.693	45.038	72.285	94.264
	8	43.688	32.461	46.855	92.109
	9	41.865	36.402	68.309	207.207
	10	36.602	37.017	104.319	98.411
	11	29.714	29.211	63.488	94.196
	12	27.673	36.91	104.319	60.127
	13	29.019	50.133	106.417	81.596
	14	47.734	28.516	105.309	51.527
	15	51.752	39.496	188.225	67.257
LEA	1	n.d.	n.d.	n.d.	22.563
	2	n.d.	n.d.	2.656	15.976
	3	6.434	6.16	5.167	6.427
	4	5.211	n.d.	n.d.	8.3
	5	2.065	1.936	159.46	153.585
	6	n.d.	n.d.	20.503	19.169
	7	5.167	2.737	44.943	28.174
	8	3.852	1.747	11.207	26.973
	9	n.d.	n.d.	n.d.	17.17
	10	3.569	3.27	25.021	26.741
	11	n.d.	n.d.	4.078	25.997
	12	2.302	n.d.	25.021	9.405
	13	3.65	2.74	25.021	12.593
	14	5.198	3.796	5.761	9.732
	15	4.15	3.14	46.478	21.782
SEA	1	161.081	140.324	223.865	161.192
	2	122.832	116.349	301.718	298.514
	3	137.517	174.984	238.352	233.208
	4	111.129	321.231	246.177	240.547
	5	180.326	159.358	802.8	650.727
	6	173.279	122.029	430.156	223.568
	7	134.345	116.805	223.29	300.251
	8	156.849	191.992	235.762	298.419
	9	159.893	192.889	238.822	461.094
	10	167.154	195.023	346.974	300.251
	11	131.589	337.209	194.254	305.244
	12	208.292	198.603	344.926	284.497
	13	178.182	136.588	343.947	187.97
	14	102.358	188.197	355.717	266.673
	15	292.949	135.329	648.199	294.774
EPEA	1	n.d.	n.d.	n.d.	n.d.
	2	n.d.	n.d.	n.d.	n.d.
	3	n.d.	n.d.	n.d.	n.d.
	4	n.d.	n.d.	n.d.	n.d.
	5	1.05383	n.d.	n.d.	n.d.
	6	n.d.	n.d.	n.d.	n.d.
	7	n.d.	n.d.	n.d.	n.d.
	8	n.d.	n.d.	n.d.	n.d.
	9	n.d.	n.d.	n.d.	n.d.
	10	n.d.	n.d.	n.d.	n.d.
	11	n.d.	n.d.	n.d.	n.d.
	12	n.d.	n.d.	n.d.	n.d.
	13	n.d.	n.d.	n.d.	n.d.
	14	n.d.	n.d.	n.d.	n.d.
	15	n.d.	n.d.	n.d.	3.70024
